# Supplementary material for: The safety and efficacy of fingolimod: Real-world data from a long-term, non-interventional study on the treatment of RRMS patients spanning up to 5 years from Hungary
Source: PLoS One. 2022 Apr 22;17(4):e0267346. doi: 10.1371/journal.pone.0267346 (PMC9032373; doi:10.1371/journal.pone.0267346)
Supplement: S2 Table — (XLSX) [file pone.0267346.s002.xlsx]

## Sheet: Munka1
Study Site	No. of patients
Bajcsy-Zsilinszky Hospital	24
Borsod Abaúj Zemplén County Hospital, Miskolc	52
University of Debrecen	31
Flór Ferenc Hospital, Kistarcsa	13
St. György Hospital, Székesfehérvár	13
Jahn Ferenc South-Pest Hospital and Clinic	55
Jósa András Teaching Hospital	18
Kiskun County Hospital, Kecskemét	26
Markhot Ferenc Teaching Hospital and Clinic, Eger	6
National institute of Neuroscience, Budapest	25
Péterfy Sándor str. Hospital and clinic	35
Petz Aladár County Teaching Hospital	57
University of Pécs	74
Semmelweis University	27
Szent Imre Hospital	48
Saint Lazarus County Hospital, Salgótarján	1
Jász-Nagykun-Szolnok County Hetényi Géza Hospital	9
Markusovszky Hospital, Szombathely	17
University of Szeged	100
Szent Borbála Hospital, Tatabánya	4
Uzsoki Street Hospital, Budapest	28
Vaszary Kolos Hospital, Esztergom	11
Csolnoky Ferenc Hospital, Veszprém	13
Szent Rafael Zala County Hospital, Zalaegerszeg	33
